# Supplementary material for: In Situ Synthesis of Organic Polymer–Inorganic Nano ZnO Core–Shell Structured Sizing Agents and Their Effect on Carbon Fiber Interfaces and Composite Properties
Source: Polymers (Basel). 2025 Mar 14;17(6):773. doi: 10.3390/polym17060773 (PMC11944867; doi:10.3390/polym17060773)
Supplement: Supplementary file 1 [file polymers-17-00773-s001.zip]

Archive with 1 entries (1 files):
- polymers-3481139-supplementary.pdf
